# Supplementary material for: Combining Differential Kinematics and Optical Flow for Automatic Labeling of Continuum Robots in Minimally Invasive Surgery
Source: Front Robot AI. 2019 Sep 6;6:86. doi: 10.3389/frobt.2019.00086 (PMC7805658; doi:10.3389/frobt.2019.00086)
Supplement: Supplementary file 2 [file Data_Sheet_1.ZIP]

Archive with 30 entries (30 files):
- 10_complete.tiff
- 11_complete.tiff
- 12_complete.tiff
- 13_complete.tiff
- 14_complete.tiff
- 15_complete.tiff
- 16_complete.tiff
- 17_complete.tiff
- 18_complete.tiff
- 19_complete.tiff
- 1_complete.tiff
- 20_complete.tiff
- 21_complete.tiff
- 22_complete.tiff
- 23_complete.tiff
- 24_complete.tiff
- 25_complete.tiff
- 26_complete.tiff
- 27_complete.tiff
- 28_complete.tiff
- 29_complete.tiff
- 2_complete.tiff
- 3_complete.tiff
- 4_complete.tiff
- 5_complete.tiff
- 6_complete.tiff
- 7_complete.tiff
- 8_complete.tiff
- 9_complete.tiff
- Readme_supplementary.txt
