# Supplementary material for: Combining Differential Kinematics and Optical Flow for Automatic Labeling of Continuum Robots in Minimally Invasive Surgery
Source: Front Robot AI. 2019 Sep 6;6:86. doi: 10.3389/frobt.2019.00086 (PMC7805658; doi:10.3389/frobt.2019.00086)
Supplement: Supplementary file 2 [file Data_Sheet_1.ZIP › Readme_supplementary.txt]

This file presents additional images to the article "Combining differential kinematics and optical flow for automatic labelling of continuum robots in minimally invasive surgery" by B. Rosa, V. Bordoux, and F. Nageotte. 

Each image presents a single optimization result obtained with the algorithm proposed in the paper. Each image file presents the following information : 

    - Top-left: endoscopic image with the contours of the mask M superimposed. Purple contours are before optimization (i.e. the uncorrected kinematic model), and green contours after optimization
    - Top-right: optical flow image estimated using the FlowNet algorithm, with the same contours as the top-left image
    - Bottom-left: virtual optical flow image obtained using the uncorrected kinematic model output
    - Bottom-right: virtual optical flow image obtained after performing the optimization
    
In total, 29 cases are presented, from both the benchtop and the in vivo dataset, featuring correct and incorrect optimization results. Images are in full resolution (i.e. the same as the source), in uncompressed TIFF format. 
